# Supplementary material for: Transcribed Ultraconserved Regions Are Associated with Clinicopathological Features in Breast Cancer
Source: Biomolecules. 2022 Jan 26;12(2):214. doi: 10.3390/biom12020214 (PMC8961524; doi:10.3390/biom12020214)
Supplement: Supplementary file 1 [file biomolecules-12-00214-s001.zip]

Archive with 5 entries (4 files):
- biomolecules-1527973 supp/
- biomolecules-1527973 supp/Supplementary figures.pdf
- biomolecules-1527973 supp/Supplementary table 1.xlsx
- biomolecules-1527973 supp/Supplementary table 2.xlsx
- biomolecules-1527973 supp/Supplementary table 3.xlsx
