# Supplementary material for: Transcribed Ultraconserved Regions Are Associated with Clinicopathological Features in Breast Cancer
Source: Biomolecules. 2022 Jan 26;12(2):214. doi: 10.3390/biom12020214 (PMC8961524; doi:10.3390/biom12020214)
Supplement: Supplementary file 1 [file biomolecules-12-00214-s001.zip › biomolecules-1527973 supp/Supplementary table 1.xlsx]

## Sheet: Planilha1
Table S1: Clinical parameters of Brazilian patients.
Name	Forward	Reverse	BRAND
uc.84	TAATTGCCAATTGAACAGCAA	TGATTAGCTCCCTCCCCAGT	IDT
uc.138	CAAGTGGGACTTCTGGTCTGA	GGAAAATGCGGAAGTCGT	IDT
uc.147	CGTCCTAGGCCTGTTCAAAT	TGGGAATGGAATTTTCCTGA	IDT
uc.193	CTGAAGAAGCAAGGCTGCT	TTGCCTTTAGTTTCAGAGGCT	IDT
uc.193 .2	GCCTTTAGTTTCAGAGGCTTG	AAGCAAGGCTGCTTTTTCAG	IDT
uc.268	GTGCATGCAAATACATGTCAA	GCTTTGGCTGTTCACAAAATA	IDT
uc.271	CAATTGCTCTCCTCTGCCAT	AGGACACGGATGAGCTGTCT	IDT
uc.311	TTCAGGAACCAAGGGTGTAAA	TCCAACCAGCTAAAGCCCT	IDT
uc.376	CTCTAATGGGTCTGTGCCCT	CCACGTGCAGAGTCTTGATC	IDT
uc.378	ACCTTGCTTGTCGGACCA	ACCTTGCTTGTCGGACCA	IDT
uc.427	CACATGCGTAAAAGCGAGTT	AAGATCTGACGGTTTGGGTT	IDT
uc.456	TGGCTTCCGGTAAGGTCA	GCTGTGTCCACTGAGGCTAA	IDT
uc.475	TGGAAGAGGAGGAGGAGGTT	CAGGTGGGTGAAACCTCCTA	IDT
u6	CTCGCTTCGGCAGCACA	AACGCTTCACGAATTTGCGT	IDT
TBP	TCAAACCCAGAATTGTTCTCCTTAT	CCTGAATCCCTTTAGAATAGGGTAGA	IDT
