# Supplementary material for: Transcribed Ultraconserved Regions Are Associated with Clinicopathological Features in Breast Cancer
Source: Biomolecules. 2022 Jan 26;12(2):214. doi: 10.3390/biom12020214 (PMC8961524; doi:10.3390/biom12020214)
Supplement: Supplementary file 1 [file biomolecules-12-00214-s001.zip › biomolecules-1527973 supp/Supplementary table 2.xlsx]

## Sheet: Planilha1
Table S2: Primers sequences used in this study.
		Multivariate analysis
	Variable	HR	lower .95	upper .95	p-value
Luminal A	Age	1.03	1.01	1.06	0.0045*
	Stage
	uc.84	1.98	1.04	3.79	0.0382*
	uc.138
	uc.147	6.54	1.40	30.54	0.0168*
	uc.193	2.48	1.23	5.00	0.0114*
	uc.268	1.92	1.12	3.28	0.0169*
	uc.271
	uc.311
	uc.376
	uc.378
	uc.427
	uc.456	1.60	1.08	2.35	0.0177*
	uc.475	1.51	1.05	2.17	0.0274*
