# Supplementary material for: Transcribed Ultraconserved Regions Are Associated with Clinicopathological Features in Breast Cancer
Source: Biomolecules. 2022 Jan 26;12(2):214. doi: 10.3390/biom12020214 (PMC8961524; doi:10.3390/biom12020214)
Supplement: Supplementary file 1 [file biomolecules-12-00214-s001.zip › biomolecules-1527973 supp/Supplementary table 3.xlsx]

## Sheet: Planilha1
Table S3: multivariate analysis of Luminal A patients.
T-UCRs	Tumor	Subtype (PAM50)	ER+	PR+	HER2+	Stage	Metastasis	Survival		Legends:
uc.84	x	up in LumA	x	x	down	x	down	LumAS		ER+	estrogen receptor positivity
uc.138	down	up in basal	x	down	down	x	x	LumBS		PR+	progesteron receptor positivity
uc.147	up	up in LumA	up	up	x	x	x	LumAS/LumBS		HER2+	human epidermal growth factor receptor 2 positivity
uc.193	up	up in basal	down	down	x	x	x	OS/ LumAS/HER2+S		LumA	Luminal A
uc.268	up	up in LumB and basal	down	down	x	x	x	LumAS		Lum B	Luminal B
uc.271	up	up in LumA	up	up	x	x	x	x		OS	Overall Survival
uc.311	down	up in LumA	up	up	x	x	x	LumBS		LumAS	Luminal A survival
uc.376	down	up in LumA and LumB	up	up	down	down in stage IV	x	LumBS		LumBS	Luminal B survival
uc.378	up	up in LumA and LumB	up	up	x	x	x	x		HER2+S	HER2+ survival
uc.427	up	up in LumA	up	up	x	x	x	x
uc.456	x	up in LumB	up	up	x	x	x	LumAS/LumBS
uc.475	down	up in LumA	up	up	down	x	x	LumAS
